# Supplementary material for: Impression Formation in the Human Infant Brain
Source: Cereb Cortex Commun. 2020 Sep 29;1(1):tgaa070. doi: 10.1093/texcom/tgaa070 (PMC7592636; doi:10.1093/texcom/tgaa070)
Supplement: Krol_CCC_2020AcceptedSuppMaterial_tgaa070 [file krol_ccc_2020acceptedsuppmaterial_tgaa070.zip]

Archive with 1 entries (1 files):
- Krol_CCC_2020AcceptedSuppMaterial_tgaa070.docx
